# Supplementary material for: Genomic variations leading to alterations in cell morphology of Campylobacter spp
Source: Sci Rep. 2016 Dec 2;6:38303. doi: 10.1038/srep38303 (PMC5133587; doi:10.1038/srep38303)
Supplement: Supplementary Table S7 [file srep38303-s1.xls]

## Sheet: campy_pgp12_accessions
Isolate name	ERS	ERR
WT	ERS158932	ERR213027
Δ0159 H	ERS158933	ERR213028
Δ0159 R	ERS158934	ERR213029
6-1	ERS158935	ERR213030
10-1	ERS158936	ERR213031
38-1	ERS158937	ERR213032
51-8	ERS158938	ERR213033
51-10	ERS158939	ERR213034
53-31	ERS158940	ERR213035
5-45	ERS158941	ERR213036
18-26	ERS158942	ERR213037
22-12	ERS158943	ERR213038
38-14	ERS158944	ERR213039
43-4	ERS158945	ERR213040
62-5	ERS158946	ERR213041
16-28	ERS158947	ERR213042
16-29	ERS158948	ERR213043
16-39	ERS158949	ERR213044
16-41	ERS158950	ERR213045
17-13	ERS158951	ERR213046
17-14	ERS158952	ERR213047
17-19	ERS158953	ERR213048
17-34	ERS158954	ERR213049
17-38	ERS158955	ERR213050
17-48	ERS158956	ERR213051
17-49	ERS158957	ERR213052
19-15	ERS158958	ERR213053
19-34	ERS158959	ERR213054
19-36	ERS158960	ERR213055
50-1	ERS158961	ERR213056
50-2	ERS158962	ERR213057
50-3	ERS158963	ERR213058
50-6	ERS158964	ERR213059
50-9	ERS158965	ERR213060
50-10	ERS158966	ERR213061
50-18	ERS158967	ERR213062
50-19	ERS158968	ERR213063
50-20	ERS158969	ERR213064
50-34	ERS158970	ERR213065
51-6	ERS158971	ERR213066
51-9	ERS158972	ERR213067
51-31	ERS158973	ERR213068
51-35	ERS158974	ERR213069
51-39	ERS158975	ERR213070
51-40	ERS158976	ERR213071
51-41	ERS158977	ERR213072
51-43	ERS158978	ERR213073
51-44	ERS158979	ERR213074
53-1	ERS158980	ERR213075
53-9	ERS158981	ERR213076
53-10	ERS158982	ERR213077
53-14	ERS158983	ERR213078
53-17	ERS158984	ERR213079
53-23	ERS158985	ERR213080
53-25	ERS158986	ERR213081
53-26	ERS158987	ERR213082
53-27	ERS158988	ERR213083
53-34	ERS158989	ERR213084
53-35	ERS158990	ERR213085
53-41	ERS158991	ERR213086
53-42	ERS158992	ERR213087
54-6	ERS158993	ERR213088
54-26	ERS158994	ERR213089
54-35	ERS158995	ERR213090
54-37	ERS158997	ERR213092
54-40	ERS158998	ERR213093
54-43	ERS158999	ERR213094
54-44	ERS159000	ERR213095
54-45	ERS159001	ERR213096
54-48	ERS159002	ERR213097
54-49	ERS159003	ERR213098
54-50	ERS159004	ERR213099
55-28	ERS159005	ERR213100
55-29	ERS159006	ERR213101
55-33	ERS159007	ERR213102
55-34	ERS159008	ERR213103
55-35	ERS159009	ERR213104
55-36	ERS159010	ERR213105
55-38	ERS159011	ERR213106
55-40	ERS159012	ERR213107
55-41	ERS159013	ERR213108
55-42	ERS159014	ERR213109
55-49	ERS159015	ERR213110
55-50	ERS159016	ERR213111
57-23	ERS159017	ERR213112
57-29	ERS159018	ERR213113
57-32	ERS159019	ERR213114
57-33	ERS159020	ERR213115
57-34	ERS159021	ERR213116
57-36	ERS159022	ERR213117
57-37	ERS159023	ERR213118
57-38	ERS159024	ERR213119
57-39	ERS159025	ERR213120
57-40	ERS159026	ERR213121
57-41	ERS159027	ERR213122
R1	ERS369954	ERR417423
H1	ERS369955	ERR417424
R2	ERS369956	ERR417425
R3	ERS369957	ERR417426
R4	ERS369958	ERR417427
H2	ERS369959	ERR417428
H3	ERS369960	ERR417429
H4	ERS369961	ERR417430
81116_H1	ERS373823	ERR467046
81116_R1	ERS373824	ERR467047
81116_R2	ERS373825	ERR467048
81116_H2	ERS373826	ERR467049
81116_R3	ERS373827	ERR467050
81116_H3	ERS373828	ERR467051
81-176_KR	ERS373829	ERR467052
81-176_H1	ERS373830	ERR467053
81-176_R2	ERS373831	ERR467054
81-176_H2	ERS373832	ERR467055
81-176_R3	ERS373833	ERR467056
81-176_H3	ERS373834	ERR467057
R5	ERS373835	ERR467058
H5	ERS373836	ERR467059
R6	ERS373837	ERR467060
H6	ERS373838	ERR467061
H7	ERS373839	ERR467062
R7	ERS373840	ERR467063
H5_P4_R1	ERS396118	ERR516696
H5_P4_H1	ERS396119	ERR516697
H5_P2_R1	ERS396120	ERR516698
H5_P2_R2	ERS396121	ERR516699
H5_P2_H1	ERS396122	ERR516700
11168_R1	ERS396123	ERR516701
11168_R2	ERS396124	ERR516702
11168_H1	ERS396125	ERR516703
11168_R3	ERS396126	ERR516704
11168_H2	ERS396127	ERR516705
11168_H3	ERS396128	ERR516706
H2_P1_R1	ERS396129	ERR516707
C_jejuni_M1cam_R1	ERS1421108	ERR1701018
C_jejuni_M1cam_R2	ERS1421109	ERR1701019
C_jejuni_M1cam_R3	ERS1421110	ERR1701020
C_jejuni_M1cam_R4	ERS1421111	ERR1701021
C_jejuni_M1cam_R5	ERS1421112	ERR1701022
C_jejuni_M1cam_R6	ERS1421113	ERR1701023
C_jejuni_M1cam_R7	ERS1421114	ERR1701024
C_jejuni_M1cam_R8	ERS1421115	ERR1701025
C_jejuni_M1cam_R9	ERS1421116	ERR1701026
C_jejuni_M1cam_R10	ERS1421117	ERR1701027
C_jejuni_M1cam_R11	ERS1421118	ERR1701028
C_jejuni_M1cam_R12	ERS1421119	ERR1701029
C_jejuni_M1cam_R13	ERS1421120	ERR1701030
C_jejuni_M1cam_R14	ERS1421121	ERR1701031
C_jejuni_M1cam_R15	ERS1421122	ERR1701032
C_jejuni_M1cam_R16	ERS1421123	ERR1701033
C_jejuni_M1cam_R17	ERS1421124	ERR1701034
C_jejuni_M1cam_R18	ERS1421125	ERR1701035
C_jejuni_M1cam_R19	ERS1421126	ERR1701036
C_jejuni_M1cam_R20	ERS1421127	ERR1701037
C_jejuni_M1cam_R21	ERS1421128	ERR1701038
C_jejuni_M1cam_R22	ERS1421129	ERR1701039
C_jejuni_M1cam_R23	ERS1421130	ERR1701040
C_jejuni_M1cam_R24	ERS1421131	ERR1701041
C_jejuni_M1cam_R25	ERS1421132	ERR1701042
C_jejuni_M1cam_R26	ERS1421133	ERR1701043
C_jejuni_M1cam_R27	ERS1421134	ERR1701044
C_jejuni_M1cam_R28	ERS1421135	ERR1701045
C_jejuni_M1cam_R29	ERS1421136	ERR1701046
C_jejuni_M1cam_R30	ERS1421137	ERR1701047
C_jejuni_M1cam_R31	ERS1421138	ERR1701048
C_jejuni_M1cam_R32	ERS1421139	ERR1701049
C_jejuni_M1cam_R33	ERS1421140	ERR1701050
C_jejuni_M1cam_R34	ERS1421141	ERR1701051
C_jejuni_M1cam_R35	ERS1421142	ERR1701052
C_jejuni_M1cam_R36	ERS1421143	ERR1701053
C_jejuni_M1cam_R37	ERS1421144	ERR1701054
C_jejuni_M1cam_R38	ERS1421145	ERR1701055
C_jejuni_M1cam_R39	ERS1421146	ERR1701056
C_jejuni_M1cam_R40	ERS1421147	ERR1701057
C_jejuni_M1cam_R41	ERS1421148	ERR1701058
C_jejuni_M1cam_R42	ERS1421149	ERR1701059
C_jejuni_M1cam_R43	ERS1421150	ERR1701060
C_jejuni_M1cam_R44	ERS1421151	ERR1701061
C_jejuni_M1cam_R45	ERS1421152	ERR1701062
C_jejuni_M1cam_R46	ERS1421153	ERR1701063
C_jejuni_M1cam_R47	ERS1421154	ERR1701064
C_jejuni_M1cam_R48	ERS1421155	ERR1701065
C_jejuni_M1cam_R49	ERS1421156	ERR1701066
C_jejuni_M1cam_R50	ERS1421157	ERR1701067
C_jejuni_M1cam_R51	ERS1421158	ERR1701068
C_jejuni_M1cam_R52	ERS1421159	ERR1701069
C_jejuni_M1cam_R53	ERS1421160	ERR1701070
C_jejuni_M1cam_R54	ERS1421161	ERR1701071
C_jejuni_M1cam_R55	ERS1421162	ERR1701072
C_jejuni_M1cam_R56	ERS1421163	ERR1701073
C_jejuni_M1cam_R57	ERS1421164	ERR1701074
C_jejuni_M1cam_R58	ERS1421165	ERR1701075
C_jejuni_M1cam_R59	ERS1421166	ERR1701076
C_jejuni_M1cam_R60	ERS1421167	ERR1701077
C_jejuni_M1cam_R61	ERS1421168	ERR1701078
C_jejuni_M1cam_R62	ERS1421169	ERR1701079
C_jejuni_M1cam_R63	ERS1421170	ERR1701080
C_jejuni_M1cam_R64	ERS1421171	ERR1701081
C_jejuni_M1cam_R65	ERS1421172	ERR1701082
C_jejuni_M1cam_R66	ERS1421173	ERR1701083
C_jejuni_M1cam_R67	ERS1421174	ERR1701084
C_jejuni_M1cam_R68	ERS1421175	ERR1701085
C_jejuni_M1cam_R69	ERS1421176	ERR1701086
C_jejuni_M1cam_R70	ERS1421177	ERR1701087
C_jejuni_M1cam_R71	ERS1421178	ERR1701088
C_jejuni_M1cam_R72	ERS1421179	ERR1701089
C_jejuni_M1cam_R73	ERS1421180	ERR1701090
C_jejuni_M1cam_R74	ERS1421181	ERR1701091
C_jejuni_M1cam_R75	ERS1421182	ERR1701092
C_jejuni_M1cam_R76	ERS1421183	ERR1701093
C_jejuni_M1cam_R77	ERS1421184	ERR1701094
C_jejuni_M1cam_R78	ERS1421185	ERR1701095
C_jejuni_M1cam_R79	ERS1421186	ERR1701096
C_jejuni_M1cam_R80	ERS1421187	ERR1701097
C_jejuni_M1cam_R81	ERS1421188	ERR1701098
C_jejuni_M1cam_R82	ERS1421189	ERR1701099
C_jejuni_M1cam_R83	ERS1421190	ERR1701100
C_jejuni_M1cam_R84	ERS1421191	ERR1701101
C_jejuni_M1cam_R85	ERS1421192	ERR1701102
C_jejuni_M1cam_R86	ERS1421193	ERR1701103
C_jejuni_M1cam_R87	ERS1421194	ERR1701104
C_jejuni_M1cam_R88	ERS1421195	ERR1701105
C_jejuni_M1cam_R89	ERS1421196	ERR1701106
C_jejuni_M1cam_R90	ERS1421197	ERR1701107
C_jejuni_M1cam_R91	ERS1421198	ERR1701108
C_jejuni_M1cam_R92	ERS1421199	ERR1701109
C_jejuni_M1cam_R93	ERS1421200	ERR1701110
C_jejuni_M1cam_R94	ERS1421201	ERR1701111
C_jejuni_M1cam_R95	ERS1421202	ERR1701112
C_jejuni_M1cam_R96	ERS1421203	ERR1701113
C_jejuni_M1cam_R97	ERS1421204	ERR1701114
C_jejuni_M1cam_R98	ERS1421205	ERR1701115
C_jejuni_M1cam_R99	ERS1421206	ERR1701116
C_jejuni_M1cam_R100	ERS1421207	ERR1701117
C_jejuni_M1cam_R101	ERS1421208	ERR1701118
C_jejuni_M1cam_R102	ERS1421209	ERR1701119
C_jejuni_M1cam_R103	ERS1421210	ERR1701120
C_jejuni_M1cam_R104	ERS1421211	ERR1701121
C_jejuni_M1cam_R105	ERS1421212	ERR1701122
C_jejuni_M1cam_R106	ERS1421213	ERR1701123
C_jejuni_M1cam_R107	ERS1421214	ERR1701124
C_jejuni_M1cam_R108	ERS1421215	ERR1701125
C_jejuni_M1cam_R109	ERS1421216	ERR1701126
C_jejuni_M1cam_R110	ERS1421217	ERR1701127
C_jejuni_M1cam_R111	ERS1421218	ERR1701128
